# Supplementary material for: Genome-wide identification, evolutionary and expression analysis of the cyclin-dependent kinase gene family in peanut
Source: BMC Plant Biol. 2023 Jan 19;23:43. doi: 10.1186/s12870-023-04045-w (PMC9850575; doi:10.1186/s12870-023-04045-w)
Supplement: Supplementary file 1 — Additional file 1: Table S1. Physico chemical and subcellular localizations of CDKs and CDKLs. [file 12870_2023_4045_MOESM1_ESM.xlsx]

## Sheet: Sheet1
Table S1. Physico chemical and subcellular localizations of CDKs and CDKLs
Name	Gene identifier	Location	CDK Group	CDS length (bp)	Protein				Gene length	Intron length	Intron percentage
					Length (a.a)	PI	Mol.Wt	Subcellular localization
AhCDKA1a	Arahy.BXPL9X	Arahy.13:141572086..141576873 (- strand)	CDKA1	885	294	7.0208	33758	Cytoplasmic	4788	3127	65.3091
AhCDKA1b	Arahy.50I35W	Arahy.14:12198651..12202860 (+ strand)	CDKA1	885	294	7.4788	34044.4	Cytoplasmic	4210	2187	51.9477
AhCDKA1c	Arahy.XZ8R5P	Arahy.04:10732292..10736390 (+ strand)	CDKA1	885	294	7.4788	34044.4	Cytoplasmic	4099	2240	54.6475
AhCDKA1d	Arahy.K6M1KV	Arahy.03:138658575..138663418 (- strand)	CDKA1	984	327	6.7218	37511.3	Cytoplasmic	4844	3012	62.18
AhCDKB1a	Arahy.1AD8T9	Arahy.19:378421..383253 (+ strand)	CDKB1	939	312	9.1059	35257.9	Cytoplasmic	4833	795	16.4494
AhCDKB1b	Arahy.ZUTV6V	Arahy.09:411334..414189 (+ strand)	CDKB1	939	312	9.1059	35231.9	Cytoplasmic	2856	784	27.451
AhCDKB2a	Arahy.Q1AFG0	Arahy.06:20450969..20453489 (- strand)	CDKB2	966	321	9.1062	36483.6	Cytoplasmic	2521	649	25.7438
AhCDKB2b	Arahy.78DFKN	Arahy.16:50307..52708 (+ strand)	CDKB2	966	321	9.2943	36644.7	Cytoplasmic	2402	646	26.8943
AhCDKC1a	Arahy.IJVD3H	Arahy.17:6195756..6200360 (+ strand)	CDKC1/CDKC2	1575	524	9.7762	58178.8	Nuclear	4605	2341	50.836
AhCDKC1b	Arahy.07543H	Arahy.07:4543540..4551578 (+ strand)	CDKC1/CDKC2	1596	531	9.954	58974.8	Nuclear	8039	2336	29.0583
AhCDKD1a	Arahy.PC8ILL	Arahy.05:101066122..101070597 (- strand)	CDKD1	1251	416	9.4305	46685.5	Cytoplasmic	4476	2134	47.6765
AhCDKD1b	Arahy.QB4P8A	Arahy.15:143135169..143139650 (+ strand)	CDKD1	1302	433	8.572	48645.6	Cytoplasmic	4482	2379	53.079
AhCDKD1c	Arahy.IV9MYI	Arahy.13:139169133..139172397 (- strand)	CDKD1	1197	398	9.6822	44884.4	Cytoplasmic	3265	1101	33.7213
AhCDKD1d	Arahy.S5Z9V6	Arahy.03:136379174..136382424 (- strand)	CDKD1	1197	398	9.4565	44876.5	Cytoplasmic	3251	1073	33.0052
AhCDKE1a	Arahy.LW25T7	Arahy.18:132304858..132310921 (- strand)	CDKE1	1560	519	9.423	57574.9	Cytoplasmic/Nuclear	6064	3825	63.0772
AhCDKE1b	Arahy.2JWH31	Arahy.08:48056286..48062358 (- strand)	CDKE1	1560	519	9.1739	57561.8	Cytoplasmic/Nuclear	6073	3843	63.2801
AhCDKF1a	Arahy.59QKRW	Arahy.12:3223502..3225908 (+ strand)	CDKF1	1365	454	4.3536	50734.9	Cytoplasmic	2407	329	13.6685
AhCDKF1b	Arahy.HT6INV	Arahy.02:2618394..2621017 (+ strand)	CDKF1	1353	450	4.3321	50276.4	Cytoplasmic/Nuclear	2624	1271	48.4375
AhCDKG2a	Arahy.93GJX5	Arahy.03:141720232..141724479 (+ strand)	CDKG2	2262	753	6.6095	84304.4	Nuclear	4248	1139	26.8126
AhCDKG2b	Arahy.2L5X7N	Arahy.13:144719899..144724161 (+ strand)	CDKG2	2262	753	6.5995	84320.4	Nuclear	4263	1150	26.9763
AhCDKG2c	Arahy.V9ABYL	Arahy.11:72551759..72555537 (+ strand)	CDKG2	1743	580	5.4758	65010	Cytoplasmic/Nuclear	3779	642	16.9886
AhCDKG2d	Arahy.FQK9B4	Arahy.01:58146792..58150268 (+ strand)	CDKG2	1770	589	5.0863	66040.9	Cytoplasmic/Nuclear	3477	476	13.69
AhCDKG2e	Arahy.ZU9GYC	Arahy.18:134921984..134926937 (- strand)	CDKG2	1650	549	4.8423	61199.1	Nuclear	4954	512	10.3351
AhCDKG2f	Arahy.YFZF4W	Arahy.18:134861412..134866365 (- strand)	CDKG2	1650	549	4.8423	61199.1	Nuclear	4954	512	10.3351
AhCDKL1	Arahy.K9H5YP	Arahy.10:109258843..109264557 (- strand)	CDK-Like Kinase	1866	621	9.7539	69976.4	Nuclear	5715	2722	47.629
AhCDKL2	Arahy.YDB2MQ	Arahy.20:134920168..134926283 (- strand)	CDK-Like Kinase	1875	624	9.8265	70316.8	Nuclear	6116	3115	50.932
AhCDKL3	Arahy.ZLD5YB	Arahy.04:123616487..123621525 (- strand)	CDK-Like Kinase	2049	682	9.6094	74853.5	Nuclear	5039	1232	24.4493
AhCDKL4	Arahy.UAG215	Arahy.14:137775807..137780846 (- strand)	CDK-Like Kinase	2049	682	9.6693	74932.6	Nuclear	5040	1218	24.1667
AhCDKL5	Arahy.XZ331S	Arahy.01:110713542..110720316 (+ strand)	CDK-Like Kinase	1989	662	8.6284	74929.6	Nuclear	6775	1907	28.1476
AhCDKL6	Arahy.GXY79M	Arahy.11:125578902..125585286 (- strand)	CDK-Like Kinase	1989	662	8.6284	74937.6	Nuclear	6385	1769	27.7056
AhCDKL7	Arahy.UER72I	Arahy.20:956334..961665 (- strand)	CDK-Like Kinase	2088	695	9.5895	78145.1	Nuclear	5332	1839	34.4899
AhCDKL8	Arahy.08V5V4	Arahy.08:51106058..51111053 (+ strand)	CDK-Like Kinase	2088	695	9.5895	78138.1	Nuclear	4996	1823	36.4892
AhCDKL9	Arahy.EPLV3S	Arahy.18:24919581..24926250 (+ strand)	CDK-Like Kinase	2130	709	9.7479	79045.7	Nuclear	6670	2857	42.8336
AhCDKL10	Arahy.2D4HG1	Arahy.04:3227690..3233083 (+ strand)	CDK-Like Kinase	1656	551	9.8992	60987.4	Nuclear	5394	2428	45.013
AhCDKL11	Arahy.G2RBCZ	Arahy.14:4564863..4569806 (+ strand)	CDK-Like Kinase	1653	550	9.9565	61029.5	Nuclear	4944	1935	39.1383
AhCDKL12	Arahy.54E44M	Arahy.16:18440083..18444455 (- strand)	CDK-Like Kinase	1746	581	10.0767	65046.5	Nuclear	4373	1865	42.6481
AhCDKL13	Arahy.K7Q4QF	Arahy.06:4372334..4376732 (+ strand)	CDK-Like Kinase	1749	582	10.0769	65139.6	Nuclear	4399	1872	42.5551
AhCDKL14	Arahy.PYDS6U	Arahy.19:52437053..52444244 (- strand)	CDK-Like Kinase	1734	577	9.7025	64565.9	Nuclear	7192	4430	61.5962
AhCDKL15	Arahy.QGVR5Q	Arahy.09:40851417..40857384 (- strand)	CDK-Like Kinase	1737	578	9.6454	64783.1	Nuclear	5968	3401	56.9873
AhCDKL16	Arahy.NGMX9L	Arahy.18:134168538..134173248 (- strand)	CDK-Like Kinase	1677	558	10.1248	62337.1	Nuclear	4711	2181	46.2959
AhCDKL17	Arahy.14WQKG	Arahy.08:50165264..50170075 (- strand)	CDK-Like Kinase	1677	558	10.1248	62400.2	Nuclear	4812	2176	45.2203
AhCDKL18	Arahy.0NF1ZI	Arahy.08:33785233..33791030 (+ strand)	CDK-Like Kinase	2157	718	10.0267	79865.6	Nuclear	5798	2958	51.0176
AhCDKL19	Arahy.F7C4QK	Arahy.18:10723536..10729488 (+ strand)	CDK-Like Kinase	2067	688	10.102	76642.8	Nuclear	5953	2615	43.9274
AhCDKL20	Arahy.82A6U1	Arahy.13:22291764..22296609 (- strand)	CDK-Like Kinase	1749	582	9.2644	65912.3	Nuclear	4846	3097	63.9084
AhCDKL21	Arahy.03GTJI	Arahy.03:21034752..21039609 (- strand)	CDK-Like Kinase	1749	582	8.8748	66080.5	Nuclear	4858	3109	63.9975
AhCDKL22	Arahy.JM7FAS	Arahy.14:4482256..4488344 (- strand)	CDK-Like Kinase	1956	651	9.7676	72544.6	Mitochondrial	6089	2305	37.8551
AhCDKL23	Arahy.PT90BW	Arahy.08:39619932..39626637 (+ strand)	CDK-Like Kinase	2307	768	9.5567	85819	Nuclear/Mitochondrial	6706	2663	39.7107
AhCDKL24	Arahy.39X4A2	Arahy.13:117613088..117615864 (+ strand)	CDK-Like Kinase	1542	513	10.0683	57055.8	Mitochondrial	2777	648	23.3345
AhCDKL25	Arahy.10USNJ	Arahy.03:115324919..115327568 (+ strand)	CDK-Like Kinase	1566	521	10.0484	58129.2	Mitochondrial/Nuclear	2650	644	24.3019
AhCDKL26	Arahy.XPH989	Arahy.04:3152966..3157173 (- strand)	CDK-Like Kinase	1779	592	9.6237	66119.2	Nuclear/Mitochondrial	4208	2321	55.1568
AhCDKL27	Arahy.QF03JM	Arahy.15:17603278..17606171 (- strand)	CDK-Like Kinase	1845	614	9.5039	68327	Mitochondrial	2894	1049	36.2474
AhCDKL28	Arahy.P18B49	Arahy.05:40045359..40049541 (+ strand)	CDK-Like Kinase	1905	634	9.6234	70893.3	Mitochondrial/Nuclear	4183	792	18.9338
AdCDKA1a	Aradu.LT3G0	Aradu.A03:129991349..129995993 (- strand)	CDKA1	1062	353	7.0848	40431.7	Cytoplasmic	4645	2934	63.1647
AdCDKA1b	Aradu.S47FK	Aradu.A04:10305420..10309094 (+ strand)	CDKA1	840	279	7.1951	32487.5	Cytoplasmic	3675	2238	60.898
AdCDKB1	Aradu.BB6TM	Aradu.A09:641621..644459 (+ strand)	CDKB1	939	312	9.1059	35257.9	Cytoplasmic	2839	766	26.9813
AdCDKB2	Aradu.4YG62	Aradu.A06:18684044..18686191 (- strand)	CDKB2	966	321	9.1062	36483.6	Cytoplasmic	2148	1121	52.1881
AdCDKC1	Aradu.FHM7W	Aradu.A07:5508082..5514076 (+ strand)	CDKC1/CDKC2	1596	531	9.9086	59004.9	Nuclear	5995	2163	36.0801
AdCDKD1a	Aradu.UI4ND	Aradu.A05:94972653..94976870 (- strand)	CDKD1	1278	425	9.4448	47887.9	Cytoplasmic	4218	2181	51.707
AdCDKD1b	Aradu.MC206	Aradu.A03:127927180..127929466 (- strand)	CDKD1	1197	398	9.4565	44844.4	Cytoplasmic	2287	1090	47.6607
AdCDKE1	Aradu.S3MT3	Aradu.A08:46104323..46110394 (- strand)	CDKE1	1008	335	7.6041	37752.3	Cytoplasmic	6072	2381	39.2128
AdCDKF1	Aradu.7H9F1	Aradu.A02:2640523..2643001 (+ strand)	CDKF1	1365	454	4.3347	50716.9	Cytoplasmic	2479	331	13.3522
AdCDKG2a	Aradu.WQH06	Aradu.A03:133020574..133024845 (+ strand)	CDKG2	2355	784	6.3176	87726.5	Nuclear	4272	1917	44.8736
AdCDKG2b	Aradu.JWM4N	Aradu.A01:59504857..59508325 (- strand)	CDKG2	1770	589	4.9848	66041.9	Cytoplasmic/Nuclear	3469	472	13.6062
AdCDKG2c	Aradu.PSU1K	Aradu.A03:39427427..39429588 (- strand)	CDKG2	1650	549	4.729	61098.8	Nuclear	2162	512	23.6818
AdCDKL1	Aradu.V5XVE	Aradu.A10:101674978..101679149 (- strand)	CDK-Like Kinase	1875	624	9.8545	70269.7	Nuclear	4172	2273	54.4823
AdCDKL2	Aradu.ZJT5U	Aradu.A04:118106964..118111662 (- strand)	CDK-Like Kinase	2049	682	9.6094	74853.5	Nuclear	4699	1232	26.2183
AdCDKL3	Aradu.YJ28C	Aradu.A01:105604750..105608579 (+ strand)	CDK-Like Kinase	1956	651	9.0947	73955.7	Nuclear	3830	1874	48.9295
AdCDKL4	Aradu.NE81M	Aradu.A08:49117895..49123054 (+ strand)	CDK-Like Kinase	2115	704	9.4533	79152.3	Nuclear	5160	1794	34.7674
AdCDKL5	Aradu.EC406	Aradu.A08:37582020..37588244 (+ strand)	CDK-Like Kinase	2130	709	9.7479	79105.8	Nuclear	6225	2705	43.4538
AdCDKL6	Aradu.98KHN	Aradu.A04:3094233..3099220 (+ strand)	CDK-Like Kinase	1656	551	9.8992	60987.4	Nuclear	4988	2606	52.2454
AdCDKL7	Aradu.8T260	Aradu.A08:48208584..48213160 (- strand)	CDK-Like Kinase	1677	558	10.1248	62373.1	Nuclear	4577	2176	47.5421
AdCDKL8	Aradu.AFL8M	Aradu.A08:31692000..31696906 (+ strand)	CDK-Like Kinase	2064	687	10.0268	76668.8	Nuclear	4907	2277	46.4031
AdCDKL9	Aradu.V5FA3	Aradu.A04:3019851..3024879 (- strand)	CDK-Like Kinase	2034	677	9.8572	75827.6	Mitochondrial	5029	2468	49.0754
AdCDKL10	Aradu.6U5Z6	Aradu.A03:18962306..18967448 (- strand)	CDK-Like Kinase	1749	582	8.6735	65849.1	Nuclear	5143	3098	60.2372
AdCDKL11	Aradu.AJ269	Aradu.A03:106473047..106475675 (+ strand)	CDK-Like Kinase	1536	511	9.6768	57011.7	Mitochondrial/Nuclear	2629	674	25.6371
AdCDKL12	Aradu.SA5PM	Aradu.A01:87740819..87746716 (+ strand)	CDK-Like Kinase	1800	599	9.7267	67177.1	Nuclear	5898	3222	54.6287
AdCDKL13	Aradu.BW225	Aradu.A06:4278973..4283011 (+ strand)	CDK-Like Kinase	1653	550	10.1486	61414.2	Nuclear	4039	1908	47.2394
AdCDKL14	Aradu.U4XDJ	Aradu.A05:16447016..16450058 (- strand)	CDK-Like Kinase	1914	637	9.4995	71067.3	Mitochondrial/Nuclear	3043	783	25.7312
AiCDKA1	Araip.AJE2H	Araip.B04:11755329..11759460 (+ strand)	CDKA1	762	253	6.6068	29331.9	Cytoplasmic	4132	2690	65.1016
AiCDKB1	Araip.EPL8Z	Araip.B09:726090..728926 (+ strand)	CDKB1	939	312	9.1059	35257.9	Cytoplasmic	2837	795	28.0226
AiCDKB2	Araip.V6LCQ	Araip.B06:44875..47039 (+ strand)	CDKB2	1059	352	9.4052	40100.9	Cytoplasmic	2165	553	25.5427
AiCDKC1	Araip.U3R1R	Araip.B07:5071757..5076291 (+ strand)	CDKC1/CDKC2	1521	506	9.7471	56158.5	Nuclear	4535	2395	52.8115
AiCDKD1a	Araip.NER4F	Araip.B03:128556277..128558574 (- strand)	CDKD1	1197	398	9.6822	44884.4	Cytoplasmic	2298	1101	47.9112
AiCDKD1b	Araip.83PVU	Araip.B05:132613665..132618094 (+ strand)	CDKD1	1197	398	9.4565	44586.2	Cytoplasmic	4430	2469	55.7336
AiCDKE1	Araip.23I09	Araip.B08:126973010..126979073 (- strand)	CDKE1	972	323	8.1275	36335.7	Cytoplasmic	6064	2410	39.7427
AiCDKF1a	Araip.84DPL	Araip.B02:8245660..8248130 (+ strand)	CDKF1	1377	458	4.3347	51152.3	Cytoplasmic	2471	330	13.3549
AiCDKF1b	Araip.8Q65G	Araip.B02:1996977..1999511 (+ strand)	CDKF1	1365	454	4.3536	50734.9	Cytoplasmic	2535	329	12.9783
AiCDKG2a	Araip.77FEG	Araip.B03:134134343..134141602 (+ strand)	CDKG2	2499	832	6.3492	93298.8	Nuclear	7260	4761	65.5785
AiCDKG2b	Araip.L153Y	Araip.B01:75267262..75270738 (- strand)	CDKG2	1743	580	5.4758	65010	Cytoplasmic/Nuclear	3477	455	13.086
AiCDKG2c	Araip.VW89Q	Araip.B08:129402185..129406526 (- strand)	CDKG2	1650	549	4.8423	61199.1	Nuclear	4342	512	11.7918
AiCDKL1	Araip.D0E4F	Araip.B10:127628436..127633763 (- strand)	CDK-Like Kinase	1866	621	9.8265	69920.3	Nuclear	5328	3124	58.6336
AiCDKL2	Araip.E26HH	Araip.B04:128086367..128091071 (- strand)	CDK-Like Kinase	2049	682	9.6693	74932.6	Nuclear	4705	1218	25.8874
AiCDKL3	Araip.L91K6	Araip.B01:115188922..115193492 (- strand)	CDK-Like Kinase	1962	653	8.814	74070.9	Nuclear	4571	1769	38.7005
AiCDKL4	Araip.RZ5RS	Araip.B10:963049..968144 (- strand)	CDK-Like Kinase	2103	700	9.2033	78679.7	Nuclear	5096	1611	31.613
AiCDKL5	Araip.EWU0K	Araip.B08:23401150..23407552 (+ strand)	CDK-Like Kinase	2130	709	9.7479	79045.7	Nuclear	6403	2857	44.6197
AiCDKL6	Araip.FM4II	Araip.B04:4348156..4351906 (+ strand)	CDK-Like Kinase	1653	550	9.9565	61029.5	Nuclear	3751	1935	51.5862
AiCDKL7	Araip.LZN21	Araip.B09:49792359..49799433 (- strand)	CDK-Like Kinase	1734	577	9.7025	64565.9	Nuclear	7075	4465	63.1095
AiCDKL8	Araip.CB2CZ	Araip.B08:128757912..128762401 (- strand)	CDK-Like Kinase	1677	558	10.1248	62337.1	Nuclear	4490	2181	48.5746
AiCDKL9	Araip.PL90G	Araip.B08:8575550..8580798 (+ strand)	CDK-Like Kinase	2064	687	10.1382	76713.9	Nuclear	5249	2619	49.8952
AiCDKL10	Araip.E0VCC	Araip.B04:4274711..4279558 (- strand)	CDK-Like Kinase	1956	651	9.7676	72544.6	Mitochondrial	4848	2305	47.5454
AiCDKL11	Araip.V6CTV	Araip.B03:107894994..107897424 (+ strand)	CDK-Like Kinase	1635	544	9.8638	60624	Mitochondrial/Nuclear	2431	555	22.8301
AiCDKL12	Araip.YF72G	Araip.B06:14387902..14398683 (- strand)	CDK-Like Kinase	1686	561	10.1083	62522.5	Nuclear	10782	1845	17.1119
AiCDKL13	Araip.LA6RB	Araip.B05:17006554..17009557 (- strand)	CDK-Like Kinase	1929	642	9.3994	71495.6	Mitochondrial/Nuclear	3004	965	32.1238
AiCDKL14	Araip.U9PG7	Araip.B03:21547106..21552011 (- strand)	CDK-Like Kinase	1695	564	9.4994	64094.4	Nuclear	4906	3112	63.4325
