# Supplementary material for: Genome-wide identification, evolutionary and expression analysis of the cyclin-dependent kinase gene family in peanut
Source: BMC Plant Biol. 2023 Jan 19;23:43. doi: 10.1186/s12870-023-04045-w (PMC9850575; doi:10.1186/s12870-023-04045-w)
Supplement: Supplementary file 2 — Additional file 2: Table S2. Ka-Ks values of CDKs and CDKLs. [file 12870_2023_4045_MOESM2_ESM.xlsx]

## Sheet: Sheet1
Table S2. Ka-Ks values of CDKs and CDKLs
Gene pairs	Ks	Ka/Ks	Ka	Group
AhCDKB1b - AdCDKB1	0.0367	0.0381471	0.0014	A. hypogaea - A. duranensis
AhCDKB2b - AdCDKB2	0.0135	0.911111	0.0123	A. hypogaea - A. duranensis
AhCDKC1b - AdCDKC1	0.0106	0.0754717	0.0008	A. hypogaea - A. duranensis
AhCDKD1a - AdCDKD1a	0.0141	0.375887	0.0053	A. hypogaea - A. duranensis
AhCDKD1a - AdCDKD1b	0.68	0.0842647	0.0573	A. hypogaea - A. duranensis
AhCDKD1b - AdCDKD1a	0.043	0.123256	0.0053	A. hypogaea - A. duranensis
AhCDKD1c - AdCDKD1b	0.0441	0.14966	0.0066	A. hypogaea - A. duranensis
AhCDKD1d - AdCDKD1b	0.0329	0.0668693	0.0022	A. hypogaea - A. duranensis
AhCDKF1a - AdCDKF1	0.0517	0.148936	0.0077	A. hypogaea - A. duranensis
AhCDKF1b - AdCDKF1	0.0177	0.468927	0.0083	A. hypogaea - A. duranensis
AhCDKG2b - AdCDKG2a	0.0302	0.13245	0.004	A. hypogaea - A. duranensis
AhCDKG2c - AdCDKG2b	0.0289	0.595156	0.0172	A. hypogaea - A. duranensis
AhCDKG2e - AdCDKG2c	0.0277	0.227437	0.0063	A. hypogaea - A. duranensis
AhCDKG2f - AdCDKG2c	0.0277	0.227437	0.0063	A. hypogaea - A. duranensis
AhCDKL1 - AdCDKL1	0.0107	0.168224	0.0018	A. hypogaea - A. duranensis
AhCDKL2 - AdCDKL1	0.03	0.153333	0.0046	A. hypogaea - A. duranensis
AhCDKL4 - AdCDKL2	0.0369	0.0867209	0.0032	A. hypogaea - A. duranensis
AhCDKL7 - AdCDKL4	0.0348	0.152299	0.0053	A. hypogaea - A. duranensis
AhCDKL9 - AdCDKL5	0.0418	0.0287081	0.0012	A. hypogaea - A. duranensis
AhCDKL11 - AdCDKL6	0.0314	0.0254777	0.0008	A. hypogaea - A. duranensis
AhCDKL12 - AdCDKL13	0.0186	0.215054	0.004	A. hypogaea - A. duranensis
AhCDKL13 - AdCDKL13	0.0186	0.129032	0.0024	A. hypogaea - A. duranensis
AhCDKL14 - AdCDKL12	0.0348	0.227011	0.0079	A. hypogaea - A. duranensis
AhCDKL16 - AdCDKL7	0.0341	0.0674487	0.0023	A. hypogaea - A. duranensis
AhCDKL19 - AdCDKL8	0.013	0.346154	0.0045	A. hypogaea - A. duranensis
AhCDKL20 - AdCDKL10	0.0586	0.356655	0.0209	A. hypogaea - A. duranensis
AhCDKL21 - AdCDKL10	0.0233	0.545064	0.0127	A. hypogaea - A. duranensis
AhCDKL22 - AdCDKL9	0.0181	0.491713	0.0089	A. hypogaea - A. duranensis
AhCDKL24 - AdCDKL11	0.0346	0.32948	0.0114	A. hypogaea - A. duranensis
AhCDKL27 - AdCDKL14	0.0338	0.147929	0.005	A. hypogaea - A. duranensis
AhCDKB1b- AiCDKB1	0.0654	0.0214067	0.0014	A. hypogaea - A. ipaensis
AhCDKB2a - AiCDKB2	0.018	0.683333	0.0123	A. hypogaea - A. ipaensis
AhCDKD1a - AiCDKD1a	0.6709	0.0801908	0.0538	A. hypogaea - A. ipaensis
AhCDKD1d - AiCDKD1a	0.0329	0.200608	0.0066	A. hypogaea - A. ipaensis
AhCDKF1a - AiCDKF1a	0.0551	0.139746	0.0077	A. hypogaea - A. ipaensis
AhCDKF1b - AiCDKF1a	0.0643	0.2986	0.0192	A. hypogaea - A. ipaensis
AhCDKF1b - AiCDKF1b	0.0648	0.251543	0.0163	A. hypogaea - A. ipaensis
AhCDKG2a - AiCDKG2a	0.0273	0.238095	0.0065	A. hypogaea - A. ipaensis
AhCDKG2d - AiCDKG2b	0.0289	0.567474	0.0164	A. hypogaea - A. ipaensis
AhCDKL1 - AiCDKL1	0.0289	0.0968858	0.0028	A. hypogaea - A. ipaensis
AhCDKL3 - AiCDKL2	0.0369	0.0867209	0.0032	A. hypogaea - A. ipaensis
AhCDKL8 - AiCDKL4	0.0404	0.155941	0.0063	A. hypogaea - A. ipaensis
AhCDKL23 - AiCDKL5	0.0396	0.0454545	0.0018	A. hypogaea - A. ipaensis
AhCDKL10 - AiCDKL6	0.0314	0.0254777	0.0008	A. hypogaea - A. ipaensis
AhCDKL13 - AiCDKL12	0.0261	0.298851	0.0078	A. hypogaea - A. ipaensis
AhCDKL15 - AiCDKL7	0.036	0.125	0.0045	A. hypogaea - A. ipaensis
AhCDKL17 -AiCDKL8	0.0341	0.0909091	0.0031	A. hypogaea - A. ipaensis
AhCDKL18 - AiCDKL9	0.0106	0.415094	0.0044	A. hypogaea - A. ipaensis
AhCDKL21 - AiCDKL14	0.0664	0.338855	0.0225	A. hypogaea - A. ipaensis
AhCDKL26 - AiCDKL10	0.0163	0.564417	0.0092	A. hypogaea - A. ipaensis
AhCDKL25 - AiCDKL11	0.0337	0.382789	0.0129	A. hypogaea - A. ipaensis
AhCDKL28 - AiCDKL13	0.0312	0.179487	0.0056	A. hypogaea - A. ipaensis
AhCDKA1a - AhCDKA1b	0.5643	0.0559986	0.0316	A. hypogaea paralogs
AhCDKA1a - AhCDKA1c	0.5238	0.0603284	0.0316	A. hypogaea paralogs
AhCDKA1b - AhCDKA1d	0.5883	0.0540541	0.0318	A. hypogaea paralogs
AhCDKA1c - AhCDKA1d	0.5464	0.0581991	0.0318	A. hypogaea paralogs
AhCDKB1a - AhCDKB1b	0.0654	0.0214067	0.0014	A. hypogaea paralogs
AhCDKB2a - AhCDKB2b	0.018	0.683333	0.0123	A. hypogaea paralogs
AhCDKD1a - AhCDKD1c	0.6709	0.0801908	0.0538	A. hypogaea paralogs
AhCDKD1a - AhCDKD1d	0.691	0.0814761	0.0563	A. hypogaea paralogs
AhCDKD1c - AhCDKD1d	0.0329	0.200608	0.0066	A. hypogaea paralogs
AhCDKE1a - AhCDKE1b	0.014	0.121429	0.0017	A. hypogaea paralogs
AhCDKF1a - AhCDKF1b	0.0648	0.251543	0.0163	A. hypogaea paralogs
AhCDKG2a - AhCDKG2b	0.0239	0.142259	0.0034	A. hypogaea paralogs
AhCDKG2c - AhCDKG2d	0.0289	0.567474	0.0164	A. hypogaea paralogs
AhCDKL1 - AhCDKL2	0.0288	0.0972222	0.0028	A. hypogaea paralogs
AhCDKL3 - AhCDKL4	0.0369	0.0867209	0.0032	A. hypogaea paralogs
AhCDKL5 - AhCDKL6	0.0228	0.114035	0.0026	A. hypogaea paralogs
AhCDKL7 - AhCDKL8	0.0359	0.086351	0.0031	A. hypogaea paralogs
AhCDKL9 - AhCDKL23	0.0396	0.0454545	0.0018	A. hypogaea paralogs
AhCDKL10 - AhCDKL11	0.0314	0.0254777	0.0008	A. hypogaea paralogs
AhCDKL12 - AhCDKL13	0.0227	0.132159	0.003	A. hypogaea paralogs
AhCDKL14 - AhCDKL15	0.036	0.125	0.0045	A. hypogaea paralogs
AhCDKL16 - AhCDKL17	0.0341	0.0909091	0.0031	A. hypogaea paralogs
AhCDKL18 - AhCDKL19	0.0108	0.416667	0.0045	A. hypogaea paralogs
AhCDKL20 - AhCDKL21	0.0668	0.32485	0.0217	A. hypogaea paralogs
AhCDKL22 - AhCDKL26	0.0163	0.564417	0.0092	A. hypogaea paralogs
AhCDKL24 - AhCDKL25	0.0337	0.382789	0.0129	A. hypogaea paralogs
AhCDKL27 - AhCDKL28	0.0389	0.311054	0.0121	A. hypogaea paralogs
